# Supplementary material for: Does the Domestication Syndrome Apply to the Domestic Pig? Not Completely
Source: Animals (Basel). 2022 Sep 17;12(18):2458. doi: 10.3390/ani12182458 (PMC9495052; doi:10.3390/ani12182458)
Supplement: Supplementary file 1 [file animals-12-02458-s001.zip]

Archive with 6 entries (6 files):
- Data_S1_R1.xlsx
- Supporting_material_list.pdf
- Video_S1.mkv
- Video_S2.mkv
- Video_S3.mkv
- Video_S4.mkv
