# Supplementary material for: Does the Domestication Syndrome Apply to the Domestic Pig? Not Completely
Source: Animals (Basel). 2022 Sep 17;12(18):2458. doi: 10.3390/ani12182458 (PMC9495052; doi:10.3390/ani12182458)
Supplement: Supplementary file 1 [file animals-12-02458-s001.zip › Data_S1_R1.xlsx]

## Sheet: Individual_frequencies
cat (1= wild boar hybrids; 2 = piglets)	play mean duration	play frequencies	play frequencies T1	play frequencies T2	play frequencies T3	aggression mean duration	aggression frequencies	aggression frequencies T1	aggression frequencies T2	aggression frequencies T3
1	15.7312	1.82937	3.0176	2.12515	0	9.59722	1.42284	1.29326	3.18772	0.602813
1	6.472	1.62611	2.15543	3.18772	0	6.472	2.03264	0.431086	5.31287	2.41125
1	10.1	0.406527	0.862172	0	0	5.8675	0.406527	0.431086	0	0.602813
1	19.472	2.43916	3.87977	1.06257	1.20563	19.0459	2.03264	1.29326	4.2503	1.80844
1	20	0.406527	0.431086	1.06257	0	14.8	1.82937	0	9.56316	0
1	22.0434	2.03264	3.87977	1.06257	0	4.825	0.406527	0.431086	0	0.602813
1	5.59333	0.609791	1.29326	0	0	12.7733	2.03264	1.72434	6.37544	0
1	21.7975	1.01632	0.431086	1.06257	1.80844	13.9202	1.82937	0.431086	4.2503	2.41125
1	23.0864	2.64243	3.87977	3.18772	0.602813	13.44	2.03264	0.862172	3.18772	3.01407
1	42.665	1.01632	2.15543	0	0	7.696	0.813054	0	3.18772	0.602813
1	10.8183	2.92683	8	0	0	7.12	0.487805	1.33333	0	0
1	12.7413	3.90244	10.6667	0	0	0	0	0	0	0
1	7.4375	5.85366	16	0	0	7.12	0.487805	1.33333	0	0
1	15.612	2.43902	6.66667	0	0	0	0	0	0	0
1	9.01364	5.36585	14.6667	0	0	0	0	0	0	0
1	11.7358	5.85366	16	0	0	2.25	0.487805	1.33333	0	0
1	9.12	1.95122	5.33333	0	0	0	0	0	0	0
1	10.94	1.46341	4	0	0	0	0	0	0	0
1	9.44778	4.39024	12	0	0	2.25	0.487805	1.33333	0	0
1	8.592	1.81818	4.47761	0	0	5.8	0.363636	0.895522	0	0
1	15.9565	2.68156	6.26866	0.923077	0	0	0	0	0	0
1	16.1304	1.34078	2.68657	0.923077	0	2.93667	1.00559	1.79104	0	1.2766
1	12.4355	4.04908	8.95522	0.923077	0	0.72	0.368098	0.895522	0	0
1	13.3833	2.01117	5.37313	0	0	0	0	0	0	0
1	0	0	0	0	0	4.61	0.671141	1.79104	0	0
1	7.055	0.670391	1.79104	0	0	4.59	0.335196	0.895522	0	0
1	10.828	3.35196	8.0597	0.923077	0	2.675	1.34078	2.68657	0	1.2766
2	4.91571	3.27307	8.55535	0.539487	0.426692	3.26917	1.40274	1.80113	1.07897	1.28008
2	8.26	1.06952	1.29326	0	1.80844	4.56667	0.534759	0.431086	0	1.20563
2	13.4317	0.935162	2.70169	0	0	3.774	1.87032	1.80113	0	3.41354
2	6.3225	6.125	7.98709	10.5649	0	3.966	0.5	0.242033	1.98092	0
2	8.34786	2.18204	5.85366	0	0.426692	5.02842	2.02618	2.70169	1.07897	2.13346
2	8.915	1.5586	4.05253	0	0.426692	1.72615	1.71446	1.35084	0.539487	2.98684
2	9.7749	4.75	6.53489	7.26339	0	0.81625	1	0.968132	1.32062	1.19383
2	6.74333	1.06952	0.431086	1.06257	2.41125	2.69222	1.24777	0	0	4.21969
2	7.62076	8.375	13.0698	8.58401	0	3.755	0.625	0.484066	1.32062	0.596916
2	4.19857	2.49554	4.74195	0	1.80844	2.1675	1.06952	0	1.06257	3.01407
2	4.21273	1.5586	4.50281	0	0	2.082	0.623441	0.900563	0.539487	0.426692
2	6.99738	8	12.3437	8.58401	0	10.39	0.875	0.726099	1.32062	1.19383
2	4.45375	1.42602	0.862172	2.12515	2.41125	4.02857	1.24777	0	0	4.21969
2	6.45603	7.25	11.8596	5.94277	0	5.01	0.5	0.242033	1.32062	0.596916
2	7.75398	12.375	22.025	4.62216	0.596916	3.47455	1.25	0.242033	4.62216	1.19383
2	6.08923	2.31729	3.0176	3.18772	1.80844	4.67833	2.85205	0.431086	0	9.0422
2	5.54294	4.25	7.01896	3.30154	0	0.55	0.25	0.242033	0.660308	0
2	7.08585	6.5	9.92336	6.60308	0.596916	12.128	1	0.726099	3.30154	0
2	8.06818	1.96078	3.44869	2.12515	0.602813	1.66	1.60428	0	2.12515	4.21969
2	5.705	3.56506	6.03521	0	3.61688	3.28143	2.31729	0	3.18772	6.02813
2	5.63532	8.875	15.7322	3.96185	0	4.23313	1.375	0.242033	3.30154	2.98458
2	7.37	1.06952	0.862172	0	2.41125	2.45667	0.534759	0	0	1.80844
2	6.78	1.5586	3.60225	0.539487	0.426692	5.72909	1.09102	1.35084	0	1.70677
2	6.52051	11.25	17.9104	10.5649	0	3.76	0.625	0.726099	0.660308	0.596916

## Sheet: real_fight_indeces
cat (1= wild boar hybrids; 2 = piglets)	aggression Asymmetry Index (aAI)	aggression Shannon Index (H')	aggression Pielou Index (J)
1	0.75	0.346574	0.5
1	0	0.730983	0.785321
1	0.133333	0.865268	0.669974
1	0.333333	0.831784	0.762511
1	0.428571	1.05375	0.838557
1	0.666667	0.693147	1
1	0.0925926	0.613595	0.605927
1	0.285714	0.591655	0.853578
1	-0.0170279	1.06487	0.768144
1	0.57265	0.515844	0.582513
1	0.237374	1.08106	0.807038
1	0.666667	0.225281	0.325011
2	0.2	0	0
2	1	0.645708	0.93156
2	1	0.346574	0.5
2	1	0.346574	0.5
2	0.888889	0.925297	0.858512
2	0.777778	0.212171	0.306099
2	0.333333	0.636514	0.918296
2	0.466667	0.479444	0.549381
2	1	0.599425	0.864787
2	0.6	0.166801	0.240643

## Sheet: play_fight_indeces
cat (1= wild boar hybrids; 2 = piglets)	play Asymmetry Index (pAI)	play Shannon Index (H')	play Pielou Index (J)
1	0.44	0.42	0.39
1	0.72	0.73	0.59
1	-0.19	0.72	0.4
1	-0.03	1.1	0.9
1	-0.09	1.48	0.87
1	0.32	1.34	0.78
1	0.07	1.29	0.9
1	0.31	1.06	0.86
1	0.07	1.06	0.88
1	0.01	1.45	0.89
1	0.22	1.08	0.87
1	0.31	1.09	0.89
1	-0.13	0.81	0.89
1	-0.13	0.95	0.87
1	0.11	1.08	0.92
1	0.45	1.01	0.98
1	0.07	0.83	0.8
1	0.21	0.93	0.87
1	0.14	1.24	0.9
1	-0.22	1.12	0.85
1	-0.09	1.2	0.86
2	0.22	1.03	0.958044
2	0.05	0.9	0.795497
2	0.03	0.93	0.576704
2	-0.02	1.11	0.924512
2	-0.46	0.38	0.341354
2	0.27	0.28	0.284733
2	0.8	1.11	0.905009
2	0.21	1.18	0.833936
2	0.13	0.84	0.40605
2	0.09	0.95	0.61439
2	0.15	0.63	0.45606
2	0.27	0.93	0.659328
2	0.17	0.61	0.73285
2	0.14	0.53	0.479268
2	0.21	0.67	0.525654
2	0.38	1.02	0.842127
2	0.09	0.44	0.316983
2	-0.19	0.89	0.59427
2	0.01	0.64	0.437574
2	0.05	0.77	0.572464
2	0.26	0.56	0.480397
2	0.01	0.61	0.721999
2	-0.07	0.8	0.366027
2	0.18	0.65	0.428165
2	-0.15	1.18	0.588604
2	0.17	0.39	0.567687
2	-0.05	1.12	0.783435
2	-0.05	0.95	0.79431
2	0.09	1.08	0.589733
2	-0.11	0.54	0.459504
2	0.28	1.25	0.686947
2	-0.09	0.88	0.515461
2	0.09	0.61	0.467988
2	0.05	0.84	0.676783
2	0.24	1.06	0.652621
2	0	0.46	0.43749
2	0.71	0.25	0.317086
2	0.17	0.3	0.440956
2	0.49	0.92	0.63371
2	0.37	0.47	0.518347
2	0.37	0.72	0.560997
2	0.33	1.12	0.755946
2	0.1	0.81	0.838703
2	0.14	0.57	0.481832
2	0.37	0.78	0.690868
2	-0.31	0.65	0.656417
2	0.52	0.98	0.771707
2	0.22	0.95	0.797185
2	0.05	0.95	0.698213
2	0.14	1.13	0.776771
2	0.29	0.62	0.655741
2	-0.07	1.09	0.891399
2	0.27	0.97	0.503859
2	0.08	1.09	0.730297
2	-0.13	1	0.711644
2	-0.01	0.49	0.508818
2	0.52	0.67	0.701788
2	0.14	0.64	0.49575
